# Supplementary material for: Two New Alkaloids and a New Butenolide Derivative from the Beibu Gulf Sponge-Derived Fungus Penicillium sp. SCSIO 41413
Source: Mar Drugs. 2022 Dec 29;21(1):27. doi: 10.3390/md21010027 (PMC9864330; doi:10.3390/md21010027)
Supplement: Supplementary file 1 [file marinedrugs-21-00027-s001.zip]

Archive with 1 entries (1 files):
- marinedrugs-2101051-supplementary.pdf
